# Supplementary material for: Tumor Cell Derived Exosomal GOT1 Suppresses Tumor Cell Ferroptosis to Accelerate Pancreatic Cancer Progression by Activating Nrf2/HO-1 Axis via Upregulating CCR2 Expression
Source: Cells. 2022 Dec 2;11(23):3893. doi: 10.3390/cells11233893 (PMC9735520; doi:10.3390/cells11233893)
Supplement: Supplementary file 1 [file cells-11-03893-s001.zip]

Archive with 1 entries (1 files):
- cells-1922034-supplementary.pdf
